# Supplementary material for: Pharmaco-EEG-Based Classification of Psychotropic Activity of a Novel Chromone-Containing Allylmorpholine in Rats
Source: Adv Pharm Bull. 2025 Oct 11;15(4):891–905. doi: 10.34172/apb.025.45140 (PMC12980273; doi:10.34172/apb.025.45140)
Supplement: Supplementary file 1 — PC1-PC6 values for training, validation and test sets. [file apb-15-891-s001.xlsx]

## Sheet: Sheet1
pc1	pc2	pc3	pc4	pc5	pc6	id_rec
-9.05983	2.24743	2.06834	-0.449138	-1.23094	1.13558	NaCl
-7.31517	1.82408	2.82844	-1.31798	0.48288	0.702068	NaCl
-6.45419	0.29345	1.93975	-0.58899	-0.241316	0.404826	NaCl
-6.89518	0.013904	0.376949	-0.0144469	-2.54817	0.0778806	NaCl
-8.08531	-1.67858	-0.542935	-0.450164	1.28495	1.80056	NaCl
-7.32574	0.286942	0.233457	0.241604	-1.19055	0.453205	NaCl
-8.48056	-3.56494	-1.39754	0.0658475	1.6315	2.10167	NaCl
-7.55868	3.79294	1.93815	-0.280217	-0.963847	-0.317723	NaCl
-9.3086	1.64117	-2.59739	0.0348869	-0.00368518	1.05381	NaCl
-4.82804	-0.6683	0.927821	0.405664	1.08133	0.270939	NaCl
-7.02615	1.38031	1.20235	-0.123253	0.388847	-0.28793	GAL 1.0
-7.97077	2.14101	1.90532	0.517775	0.444293	-0.0192324	GAL 1.0
-13.7848	0.505213	-3.22766	-0.00180946	-3.96982	3.52099	GAL 1.0
-12.4153	2.19969	-0.171247	0.375658	-1.23499	1.82715	GAL 1.0
-12.4472	-1.22207	-1.78341	0.0487	0.657692	4.26222	GAL 1.0
-6.2199	-0.439182	1.2001	0.555069	-0.700026	0.471008	GAL 1.0
-16.1432	-0.95382	2.0813	-3.50374	1.82506	7.54062	GAL 1.0
-7.46795	1.9592	0.192462	-0.0324355	-1.21602	0.203479	GAL 1.0
-6.59302	-4.41987	-0.0518179	-0.0291576	4.82982	4.41461	GAL 1.0
-9.71778	1.34513	-1.57148	-0.245186	0.745532	0.827322	GAL 1.0
-8.07453	-0.286263	1.02988	-0.289816	-1.3351	1.06366	GAL 3.0
-8.34695	1.02943	1.83811	-1.14372	-1.14182	0.867885	GAL 3.0
-8.16343	2.19047	2.64561	-0.445174	-1.32776	0.343804	GAL 3.0
-8.55912	1.25441	-0.104813	0.997772	-1.54976	-0.0872334	GAL 3.0
-6.87046	-1.89092	1.59809	-0.616879	-2.58732	2.12917	GAL 3.0
-7.68936	1.41355	-1.41256	0.0545975	-1.19025	0.411141	GAL 3.0
-6.46823	-0.499385	-0.151932	-0.312769	0.116213	0.776637	GAL 3.0
-8.75134	3.24682	2.22479	-1.68201	-0.733632	1.11572	GAL 3.0
-8.87679	3.08833	-2.25762	-0.725391	-2.44645	0.917817	GAL 3.0
-8.70359	1.19051	-0.398603	-0.945337	-0.739326	1.51258	GAL 3.0
4.59252	-2.22189	-3.03656	-2.7059	-1.52652	0.0468895	HAL 2.0
4.77227	-4.26955	-6.09798	-3.59536	2.80143	0.408309	HAL 2.0
10.085	-1.82274	-6.27404	-3.63661	-1.608	0.861306	HAL 2.0
5.35694	3.26966	-3.16476	0.326663	-2.37113	-2.53932	HAL 2.0
0.0767329	-0.137646	-1.20019	-0.481779	-0.661323	-0.606336	HAL 2.0
3.74899	0.786711	-0.143599	1.24819	0.0992967	-0.626523	HAL 2.0
4.75886	1.62848	-3.24877	0.612318	-3.1231	-1.40069	HAL 2.0
-1.88519	-3.1514	-0.352409	-2.3327	2.61309	1.22294	HAL 2.0
6.1489	-2.56946	-3.01592	-7.48264	1.66369	1.23981	HAL 2.0
6.5794	1.95055	-5.06784	0.146515	-2.61051	0.974964	HAL 2.0
-7.03956	-0.898422	2.61805	-0.494524	-1.00515	1.52216	HAL 0.3
0.975534	-2.40231	2.22172	-2.74307	4.37756	0.0971442	HAL 0.3
-4.45354	-0.204212	-0.467105	0.469895	0.29737	-0.357259	HAL 0.3
1.85072	-3.74726	1.12569	-0.26285	0.441695	-0.786553	HAL 0.3
-0.558969	-0.976759	-0.231388	0.734997	2.8139	-0.248948	HAL 0.3
-4.3313	-3.68906	0.699424	-1.71708	4.48302	2.50446	HAL 0.3
-4.10033	1.1473	-1.81128	1.39781	-0.281545	-0.338352	HAL 0.3
-5.15849	1.96925	1.45754	0.180752	-0.160414	-0.649321	HAL 0.3
4.56878	-0.965709	2.06116	0.0781591	1.33275	0.603232	HAL 0.3
-3.60029	-2.06261	0.0672231	-1.66518	0.739365	1.14218	HAL 0.3
14.957	-0.807205	-11.8761	-2.76612	2.28172	-0.159996	DEX 0.005
-0.847246	-0.48023	-0.374135	-0.862012	-0.0597422	-0.487848	DEX 0.005
8.74649	-6.80421	-1.60087	-2.72603	-5.4507	0.39382	DEX 0.005
11.2716	-4.24461	-4.79727	-0.641829	-1.86906	0.421426	DEX 0.005
12.2139	-5.01351	-3.90508	-7.51351	-3.70717	2.27952	DEX 0.005
8.41674	-0.74815	-7.92154	0.216187	-3.92258	-0.210809	DEX 0.005
9.15057	-3.5658	-5.64335	-3.44477	-3.65342	-0.294594	DEX 0.005
2.21405	-1.64768	-3.41936	-5.11292	-1.5413	0.454741	DEX 0.005
12.8854	-4.36524	-5.64037	1.44055	-4.48563	-1.10553	DEX 0.005
16.8661	-3.18605	-9.13043	-9.16984	-5.38067	0.737376	DEX 0.005
1.88635	13.0871	5.73437	-5.54402	3.30339	-3.76537	DEX 0.1
6.3047	-2.34338	-15.2923	2.60551	11.2322	0.941527	DEX 0.1
2.91812	11.0253	-0.11546	1.00693	1.37558	-0.321493	DEX 0.1
7.29319	13.3478	3.56255	1.00941	-0.0201177	1.07355	DEX 0.1
19.7274	-2.56004	-9.12956	-3.45844	9.8056	1.58486	DEX 0.1
36.8528	13.6541	2.09601	10.5235	0.583256	9.2414	DEX 0.1
12.3007	14.3137	-3.56403	-3.83151	-1.76342	-3.49528	DEX 0.1
30.9806	17.8288	2.05366	-0.942345	-1.39866	9.27895	DEX 0.1
11.2382	20.3228	5.1915	-6.91599	3.39283	-3.48548	DEX 0.1
3.29407	12.8303	2.01389	0.823567	2.03732	-0.588287	DEX 0.1
3.41849	-2.92929	5.15253	0.620652	0.699569	-0.86721	TRO 30.0
2.9157	-2.37845	-0.697175	2.03073	-2.28597	1.74618	TRO 30.0
14.4258	-5.59729	-1.86255	-0.646522	1.18687	-1.63564	TRO 30.0
13.9419	-3.9505	-3.34297	2.09364	-7.30102	-2.30507	TRO 30.0
14.0617	-4.11313	0.010859	1.4812	0.918562	-3.12867	TRO 30.0
6.49864	-1.18471	-2.8302	1.2851	-1.65706	-0.832771	TRO 30.0
15.914	0.33133	-0.219529	-2.10385	-2.26024	-1.67296	TRO 30.0
0.108444	-2.25433	-0.543251	-3.45086	-0.676635	0.420221	TRO 30.0
-4.61818	-0.32954	-2.51287	0.644338	1.11721	-0.10383	TRO 30.0
-0.990423	-0.143336	-2.84092	-1.19433	0.397699	-0.122965	TRO 30.0
4.46243	-1.42962	-2.56746	0.155873	1.56555	-0.622339	TRO 5.0
10.0909	-0.54351	2.3715	2.98309	0.650942	-1.04015	TRO 5.0
2.70272	-4.01395	1.80999	0.111505	-0.835313	-0.556716	TRO 5.0
-0.688872	-0.00268476	-0.383213	1.73897	-1.27921	-1.05113	TRO 5.0
10.6445	-3.23488	2.48322	0.564246	-1.8661	-0.656674	TRO 5.0
-3.31735	1.60098	-1.05113	0.285471	0.259858	-0.121676	TRO 5.0
9.72943	-8.08163	-1.8783	2.10037	-0.294961	0.930146	TRO 5.0
1.6264	-3.44115	4.49076	4.5017	0.115079	-0.228521	TRO 5.0
10.8714	-2.95211	0.409307	7.41507	-2.72224	-3.5463	TRO 5.0
-4.21248	2.00421	-1.84466	-0.0799428	-0.837841	-0.647133	TRO 5.0
-0.900291	-1.34839	1.65974	1.54304	-0.660845	-0.710022	TRO 0.5
0.252702	-2.86514	-1.34332	2.32686	0.516185	0.561727	TRO 0.5
-3.2633	-1.74234	2.92122	2.4315	-0.385909	-0.345029	TRO 0.5
3.84824	-1.19979	-2.18565	4.27365	-2.00029	-3.16249	TRO 0.5
-3.08333	-0.351662	-1.27932	1.34016	-0.0426953	-2.15878	TRO 0.5
1.21749	-1.03999	-1.77187	0.223796	-0.733154	-0.84325	TRO 0.5
-0.503449	-2.73148	0.548991	-0.984677	-3.19386	0.695525	TRO 0.5
11.6217	-0.208708	0.442561	3.12854	1.45578	-1.39008	TRO 0.5
-3.81735	2.52872	-0.743072	-2.50247	-0.110276	0.112549	TRO 0.5
2.99656	1.42969	1.52725	-3.32306	1.0305	-2.09164	TRO 0.5
17.2551	-16.7143	15.3978	-5.97156	2.55096	1.94788	PHE 1.0
8.60233	-7.82708	7.41942	-1.84153	-0.873428	-0.123993	PHE 1.0
4.37934	0.373459	2.60511	3.24084	-2.3651	-1.07082	PHE 1.0
0.354641	-5.24819	5.6597	0.143454	-1.08142	-0.209814	PHE 1.0
1.12521	-3.37403	4.42866	-0.269857	0.376988	-0.420393	PHE 1.0
2.19726	-0.854878	6.09962	0.799522	1.17267	-1.90209	PHE 1.0
14.5468	-5.91464	7.66972	2.63142	1.38649	0.91126	PHE 1.0
6.23396	-1.95078	8.06713	-5.05358	-2.02387	-1.18735	PHE 1.0
7.61347	-3.55223	7.3522	0.815277	0.0957403	-1.97893	PHE 1.0
2.24338	-2.14413	4.05546	0.907478	1.32352	-0.50036	PHE 1.0
3.01062	-6.26771	1.98529	2.66998	-0.123387	-0.200705	PHE 0.1
1.6507	-2.721	5.1062	-1.00839	-1.39305	1.42731	PHE 0.1
3.6569	-2.53895	2.61476	-0.277971	-2.41115	0.38576	PHE 0.1
-2.16904	-2.13247	2.28657	1.46578	-1.01447	0.517291	PHE 0.1
2.20491	-3.62184	2.43991	0.895647	1.79066	-1.28258	PHE 0.1
4.60425	-3.40645	3.49619	-0.784611	0.303664	0.805985	PHE 0.1
18.7573	4.73888	2.88456	8.48074	-2.40133	2.6656	PHE 0.1
13.1185	-0.0132786	4.98178	0.759113	2.54261	-1.24286	PHE 0.1
-2.82772	-1.56096	0.0137876	1.53069	-0.0697586	-0.663131	PHE 0.1
8.60952	-5.18888	6.89558	-0.800389	-0.779359	0.953918	PHE 0.1
0.136128	-0.737613	2.78958	0.290605	-0.158102	-0.51424	HXZ 20.0
-2.40671	1.4479	-3.06328	-0.142399	0.639825	-1.21996	HXZ 20.0
-3.41318	-0.510916	1.16555	-0.402069	0.199185	-0.378723	HXZ 20.0
-3.68106	3.05849	-0.58587	-1.83217	1.85549	0.278763	HXZ 20.0
-6.05482	-0.747127	-2.54165	0.0413454	0.152159	0.845113	HXZ 20.0
-2.89833	1.21573	-1.82445	-0.789276	0.840842	-1.4127	HXZ 20.0
-3.03297	2.86349	-2.57324	-0.311111	0.478728	-2.09351	HXZ 20.0
-1.41813	2.74859	0.438631	0.658383	0.186877	-1.97879	HXZ 20.0
-3.92228	-1.15715	-0.060122	0.211523	0.703252	0.298938	HXZ 20.0
-5.16476	0.392391	-0.453845	-0.583259	0.372835	-0.00417634	HXZ 5.0
-2.93503	-0.809351	-1.37571	0.143068	0.603661	-0.894974	HXZ 5.0
-7.15363	1.22467	-4.52028	1.4852	0.765681	0.353317	HXZ 5.0
-4.33064	-1.3715	1.28175	0.193249	-0.582996	0.746502	HXZ 5.0
-3.87444	0.154269	-0.671607	0.639774	1.9095	-0.224426	HXZ 5.0
-5.89754	1.51455	0.452886	0.647272	0.306336	-0.0292268	HXZ 5.0
0.0257568	0.0811943	-1.12087	0.155185	0.377068	-1.20487	HXZ 5.0
1.5667	3.97916	2.14067	-1.99514	-0.698966	-1.69977	HXZ 5.0
-0.271252	-0.256435	2.66911	1.33617	0.000140524	-1.003	HXZ 5.0
3.06245	2.54172	3.20867	-2.08555	3.84521	-2.08946	HXZ 5.0
-5.38373	-1.03554	-2.53822	2.22624	1.49931	0.272209	HXZ 1.0
-2.91949	-2.6329	-0.699793	1.0574	2.72237	0.109728	HXZ 1.0
-6.74241	0.825967	-1.60958	1.66806	0.195215	0.320942	HXZ 1.0
-4.73934	-0.0939164	2.35548	0.794658	3.09413	-0.0443706	HXZ 1.0
-1.90126	-0.995614	0.573835	-0.700555	1.4129	-0.053487	HXZ 1.0
-3.7129	0.558589	1.10852	0.605679	-0.0318559	-0.431904	HXZ 1.0
-4.23718	0.0856096	-1.72337	1.25442	-0.6879	-0.622737	HXZ 1.0
-3.47975	3.57532	-0.571109	-0.676676	-0.140516	-0.161636	HXZ 1.0
-3.8583	4.74497	2.24586	-1.73157	0.532324	-1.0919	HXZ 1.0
-0.652489	1.06815	-0.175062	0.184699	2.37833	-1.02202	HXZ 1.0
-5.73396	5.23415	-0.532405	-1.29563	-1.64644	-1.99155	PHB 100.0
-3.50285	-1.13094	1.56671	-0.268829	-0.600865	1.22044	PHB 100.0
5.15279	1.51182	2.89665	-0.303832	2.14304	-1.84388	PHB 100.0
-4.34471	5.58124	-0.189353	-2.22954	-0.397429	-1.1691	PHB 100.0
1.49098	2.4973	-0.426778	-1.93298	-0.707146	0.429781	PHB 100.0
7.70921	-4.55135	-1.5708	2.242	4.14646	-2.78137	PHB 100.0
-6.88704	3.56069	-1.89209	0.0712223	-0.469117	-0.257004	PHB 100.0
-0.942691	8.11785	1.58632	-2.36748	-2.06643	-1.97943	PHB 100.0
-5.08316	2.05028	1.21174	0.783983	-0.647182	-0.845349	SLP 30.0
-2.81733	0.149295	1.23344	1.19072	-0.754878	-0.511294	SLP 30.0
-6.61109	-0.483501	-0.290061	-0.0475583	0.237346	1.185	SLP 30.0
-2.4873	3.94568	1.9534	0.157351	-0.649336	-2.20857	SLP 30.0
-5.02848	-0.135196	1.88114	-0.390973	1.04853	-0.199849	SLP 30.0
-6.57235	0.498167	1.78537	-0.508975	1.50372	0.239333	SLP 30.0
-5.14076	-0.0996641	1.51422	0.882909	-0.614223	1.06317	SLP 30.0
-3.42333	-1.87459	1.46969	-0.234189	1.30148	1.59371	SLP 30.0
-3.83793	-0.723178	0.0112406	1.28505	-0.465807	-0.140914	SLP 30.0
-6.78347	-0.094267	-3.38435	1.24221	-1.73384	1.24694	SLP 30.0
-5.3162	-0.503892	-1.68964	0.322655	1.07403	0.365826	SLP 100.0
-3.33724	-0.734934	0.439752	0.367092	0.818162	-0.241943	SLP 100.0
-6.40354	2.15733	-1.51875	1.48365	-2.85714	-1.06163	SLP 100.0
-5.05535	-3.0349	-0.60904	1.07223	-1.19176	1.50609	SLP 100.0
-3.27092	-1.73288	-0.731769	0.641562	-0.33697	0.154856	SLP 100.0
-8.29086	1.21577	2.92243	-0.67615	-0.720525	0.692301	SLP 100.0
0.927775	-1.47026	0.174342	0.053466	2.99501	-0.132948	SLP 100.0
-2.28365	-1.54459	5.99618	-0.670402	-1.18964	-0.983411	SLP 100.0
-5.47368	2.86774	1.88914	-0.194154	1.28268	-0.0378909	SLP 100.0
-0.964529	0.950456	-1.1387	2.77577	2.79809	-1.1043	SLP 100.0
-5.41699	-1.21801	-3.24219	2.51111	1.09521	-0.163608	DIZ 0.25
-8.99079	1.52013	-2.68694	1.3046	-1.90507	0.515728	DIZ 0.25
-7.51072	-0.578225	-3.68473	2.99592	-3.3438	0.523469	DIZ 0.25
-5.33716	-0.78527	-2.42794	2.45681	-3.52758	-0.0189259	DIZ 0.25
-7.61373	1.8669	-1.32928	1.42709	-1.57028	0.0787023	DIZ 0.25
-5.14652	0.546278	-5.12068	2.65095	0.586243	-1.40634	DIZ 0.25
1.6428	-3.4646	-2.54196	4.41515	4.29839	-1.56204	DIZ 0.25
-0.954798	-0.695299	-3.02113	3.4983	4.8014	-2.46016	DIZ 0.25
-3.64796	-0.753491	-5.15853	2.74605	0.505208	-1.27757	DIZ 0.25
-6.82742	-0.0641536	-1.27541	0.0228148	0.18571	0.730454	33a 50.0
-1.82478	3.84622	2.72988	0.809508	-1.44506	-1.33002	33a 50.0
-4.5302	-1.5366	1.32951	-0.415457	-0.243609	0.434852	33a 50.0
-8.61576	-1.35306	-2.82204	0.973837	-0.492323	0.904593	33a 50.0
-7.0513	0.716815	-0.702831	0.287739	-0.487429	0.299778	33a 50.0
-8.11375	-0.39772	-0.0224755	-0.0145577	-0.727722	1.8503	33a 50.0
-9.36426	5.01722	1.86609	-0.261363	-2.27934	-0.776759	33a 50.0
-8.17807	0.488363	-0.546029	0.212966	0.996755	0.868412	33a 50.0
-4.08438	1.95397	3.45448	-3.12992	0.0635405	-0.0371291	33a 50.0
-5.03833	0.388218	-2.20207	0.915083	-0.913864	0.325327	33a 50.0
2.42765	1.04201	-0.654372	-0.0103186	-1.40863	-0.716764	33а 100.0
-5.09809	1.24553	1.50438	-0.924823	1.93414	0.106547	33а 100.0
-6.25001	0.766467	5.11102	-1.23302	0.0278701	0.127601	33а 100.0
-4.9268	1.51836	-0.351936	-0.470948	0.660731	0.0641553	33а 100.0
-5.08689	1.17477	0.179464	0.718895	4.24055	0.200302	33а 100.0
-6.26509	0.0652505	0.255527	0.434181	-0.634486	0.526784	33а 100.0
-7.04162	-0.395156	-2.56051	0.925856	-0.752357	-0.247111	33а 100.0
-5.28429	3.56856	2.5449	-1.52154	-0.382555	-0.233695	33а 100.0
-6.40359	3.84305	5.26896	-0.836035	-1.99152	-0.383056	33а 100.0
-0.034014	4.68099	0.201991	-0.866919	-0.548975	-1.53549	33а 100.0
-2.55925	-1.85063	2.43138	1.89021	-1.28908	-1.47413	33а 300.0
-7.00429	2.16262	1.76098	-0.456765	-0.272688	-0.0370746	33а 300.0
0.137474	1.05563	1.57628	0.772549	0.199091	-0.930664	33а 300.0
-5.42897	1.32606	-1.0158	1.08518	-0.826986	-0.388248	33а 300.0
-4.78416	2.7619	2.00815	-1.66774	-0.25009	-0.0392762	33а 300.0
-3.66064	0.98287	4.80448	-2.02699	-0.686286	-0.193248	33а 300.0
-4.75172	-2.15206	1.36279	-0.210417	2.25889	0.171013	33а 300.0
-6.13669	1.7857	0.197618	0.757454	1.08165	-0.57693	33а 300.0
-1.69717	-1.03546	2.68353	-0.482803	0.760162	-1.33913	33а 300.0
-4.96804	1.74409	3.38515	-1.84718	-1.80552	-1.38662	33а 300.0
-6.34277	-1.85853	2.23094	-0.222722	-0.290623	1.94658	DMSO 20%
-8.19587	0.592665	-2.03862	0.501016	-0.359744	1.10903	DMSO 20%
-8.43073	1.05024	-0.896401	-0.0363478	1.76219	0.916644	DMSO 20%
-8.82737	2.2265	0.0958073	-0.255263	0.723502	0.641652	DMSO 20%
-8.4814	1.60286	1.18714	-1.07541	0.827126	1.09567	DMSO 20%
-7.32316	0.447129	-1.37189	0.960784	-1.36646	0.349237	DMSO 20%
-8.88298	3.60442	-0.27748	-0.204808	-0.926111	-0.878861	DMSO 20%
-7.68812	-1.01094	-0.540205	0.849325	0.356678	1.06591	DMSO 20%
-6.359	-0.331367	-1.29755	0.147923	0.816057	0.580005	DMSO 20%
-7.35301	2.23089	0.0681032	0.430627	-1.26529	0.178817	DMSO 20%
-6.09381	1.54865	-5.23739	0.325309	-0.714632	-0.304982	AMZ 0.1
-0.135133	-2.9216	-2.21485	1.58255	0.380557	1.48896	AMZ 0.1
0.667328	-1.40771	-1.25432	0.85675	0.0564308	0.468484	AMZ 0.1
-5.20892	-2.20077	-2.21579	-0.432445	1.9932	1.02879	AMZ 0.1
-6.06529	-0.524235	-2.12522	2.66257	0.96152	-0.42494	AMZ 0.1
-7.10033	0.537475	-0.359592	-0.54936	-0.000476434	1.14888	AMZ 0.1
-6.18718	0.4521	-0.0836477	-0.715941	-0.861771	0.269505	AMZ 0.1
-5.71288	-0.428339	-1.01219	2.12914	0.330131	-0.290778	AMZ 0.1
-1.06741	-1.32479	0.816357	-2.41371	0.845942	0.470595	AMZ 0.1
-6.93111	-0.356674	-1.61136	0.304603	-0.407142	1.31009	AMZ 0.1
6.60578	-4.84721	1.75786	-4.09358	0.443473	1.03978	AMZ 1.0
-0.785955	-1.70484	0.0271226	-0.495072	0.438578	0.707918	AMZ 1.0
-2.76592	-1.38943	-0.181398	-0.319222	1.13283	0.432324	AMZ 1.0
10.9777	-3.90723	-2.89821	3.24972	0.248513	-0.197696	AMZ 1.0
-2.31572	-2.2686	-0.69646	-1.19918	0.107979	0.275649	AMZ 1.0
11.6543	-1.05887	-4.84206	3.5807	-1.12132	0.214337	AMZ 1.0
13.7835	4.02613	2.4574	4.14724	0.457967	-0.307505	AMZ 1.0
3.9343	-1.70394	-1.24928	-2.27942	1.79835	-1.68198	AMZ 1.0
7.02881	-2.90675	0.0902247	0.0879781	-1.22555	0.401793	AMZ 1.0
3.18286	-4.60272	-2.16721	-2.26384	1.15419	0.862328	AMZ 1.0
-3.40574	-4.2292	-2.8043	-0.218648	2.21171	1.40986	AMZ 10.0
-2.95125	0.832688	-1.29822	0.218337	-0.102153	-0.670123	AMZ 10.0
3.84327	2.32966	-1.66276	-0.283468	-2.63824	-2.51005	AMZ 10.0
5.42775	-2.85686	-0.738031	-1.16342	3.8379	0.0104121	AMZ 10.0
-5.31714	0.806751	-2.45675	0.515444	-0.525808	0.232493	AMZ 10.0
-3.39286	1.09947	-1.61008	-2.35142	-1.30422	0.109096	AMZ 10.0
0.285386	-4.78525	-0.455377	0.426304	2.78216	0.732486	AMZ 10.0
8.13685	2.81111	-3.66196	-1.81076	-4.8517	-2.29957	AMZ 10.0
7.88505	-3.68982	-2.46021	-2.12886	-0.570273	-0.954487	AMZ 10.0
-3.30871	-3.07934	-0.99327	-3.47782	-0.0375968	1.84726	AMZ 10.0
-6.1625	-1.16475	0.383985	-0.0143047	0.991104	0.778762	DPH 20.0
-5.84746	-0.0742932	-2.1215	2.07207	-2.26769	-0.402819	DPH 20.0
-8.79528	-0.56831	0.257379	1.64666	-1.00959	2.31867	DPH 20.0
-11.9617	1.62483	-1.30244	-1.1334	1.17359	2.80043	DPH 20.0
-5.02447	-0.375713	-4.55504	3.55107	-2.92424	-0.453678	DPH 20.0
-5.11301	-0.652755	-0.96486	0.433303	-0.884867	0.763354	DPH 20.0
-1.82902	-0.605986	-1.0957	1.03826	1.23677	-0.895001	DPH 20.0
-12.535	3.52773	2.61344	-0.664167	-2.43543	1.15642	DPH 20.0
-4.44838	-0.477612	0.333827	2.03897	-0.0445456	-0.532599	DPH 20.0
-3.56441	0.221013	-0.47395	1.22691	-0.775186	-0.0885986	DPH 20.0
-2.71809	4.75246	4.31301	-0.0132867	-2.44897	-0.277333	CHD 400.0
-1.52712	6.13417	5.93649	-2.54166	-1.87687	-1.18526	CHD 400.1
6.96231	-4.57213	1.84617	-0.885135	1.54743	-0.850412	CHD 400.2
-0.794945	3.12407	7.00498	-4.25548	-3.41851	2.68179	CHD 400.3
2.71481	7.02885	3.39901	-1.94507	-3.23659	-1.22543	CHD 400.4
1.15084	-1.62184	-1.5958	1.39511	-2.41331	0.210007	CHD 400.5
1.3028	-7.50622	0.701454	-0.746371	-2.33643	1.89416	CHD 400.6
-0.2232	0.650619	7.14675	-6.52161	-1.33508	2.36032	CHD 400.7
4.04784	10.8154	4.76669	-3.28199	-0.343478	-1.60092	CHD 400.8
1.99317	5.65997	2.99588	-2.20042	-1.94784	-0.992393	CHD 400.9
-7.21049	0.0151533	-3.29255	0.266445	-1.10048	0.64272	TIA 30.0
-6.15136	-2.78459	-0.461979	0.258168	0.148175	1.5459	TIA 30.1
-6.2301	0.573473	0.856924	0.053647	-0.364857	0.00835523	TIA 30.2
-7.54427	-0.872297	0.838858	-1.35306	1.19305	2.07054	TIA 30.3
-7.40898	-0.956341	-1.31391	0.703258	-0.361794	0.800811	TIA 30.4
-5.6439	-1.32489	3.23562	-1.128	0.391226	1.76136	TIA 30.5
-4.87463	0.896498	3.95955	-0.870249	1.86865	-0.401811	TIA 30.6
-5.32722	1.47974	2.01369	-0.86775	0.930904	-0.343322	TIA 30.7
3.09504	0.994976	3.1001	1.20042	-1.48285	-0.291437	TIA 30.8
-4.06297	2.24439	2.20701	-0.959485	1.54208	-0.694647	TIA 30.9
-5.51691	-1.49629	0.926431	-1.20863	2.59149	1.16253	TIA 100.0
-4.36337	-0.215535	0.802486	-0.503733	0.0458864	0.535195	TIA 100.1
-6.46273	1.25069	1.73451	0.0422421	-0.310866	0.232723	TIA 100.2
-4.97304	-0.112563	2.32873	-0.366759	-0.120476	0.298121	TIA 100.3
-2.80465	-0.643232	-0.129559	-0.908891	0.833678	0.363754	TIA 100.4
-2.60442	-2.57314	-0.888559	-1.74198	0.864281	1.05964	TIA 100.5
-6.1668	-1.29539	2.64536	-0.694774	0.0517017	0.927703	TIA 100.6
-9.08717	-0.693841	0.364262	-0.986674	-0.355549	2.48359	DRO 0.3
-3.5765	-0.607969	1.84912	-2.82339	1.43892	0.28772	DRO 0.3
-2.03804	-2.86956	-1.69408	2.12469	-0.0351348	-0.0159566	DRO 0.3
-2.1506	0.551126	-2.89281	-1.86575	2.62552	1.27531	DRO 0.3
-5.04154	4.42673	2.04636	-2.20931	1.05919	-0.545445	DRO 0.3
1.21849	1.72812	-0.809162	0.589477	1.62084	-0.67477	DRO 0.3
-1.85073	1.5681	-0.694792	0.925675	-2.09221	-0.701397	DRO 0.3
-1.54404	1.06621	3.85714	-0.910954	1.17825	0.0417291	DRO 0.3
-5.76608	-0.539652	-2.24467	-0.386903	-1.15435	0.678867	DRO 0.3
-4.19178	0.036977	-1.25092	0.478115	1.4035	0.0875897	DRO 0.3
-10.6096	0.767801	-0.476894	-0.883653	-1.09336	2.05595	IPI 30.0
-6.32511	4.69995	-1.74551	3.71806	-5.33093	-2.73971	IPI 30.0
-8.28179	1.16555	-0.723304	0.429458	-1.41182	-0.696277	IPI 30.0
-7.79079	-1.68603	-1.93968	-0.371614	2.26662	2.14483	IPI 30.0
-9.42485	0.657982	-0.40158	-0.107456	-1.7733	1.41468	IPI 30.0
-7.32906	1.49202	-0.400547	2.78518	-4.70257	-0.719919	IPI 30.0
-9.65703	2.21425	-1.74059	1.81927	-2.48133	0.338194	IPI 30.0
-6.613	1.6117	-3.22264	1.20983	-4.00606	-0.247461	IPI 30.0
-8.95397	4.06298	-2.20073	2.09133	-2.9827	-1.27738	IPI 30.0
-6.27482	3.24001	-2.92613	2.83484	-4.00084	-1.17767	IPI 30.0
-7.38138	0.988525	-1.07482	0.85023	-1.04935	0.299681	IPI 10.0
-5.84045	1.56714	-2.15373	0.554209	0.0956102	-0.156294	IPI 10.0
-8.48475	1.12774	0.863179	-0.740665	-2.22188	1.07815	IPI 10.0
-9.30773	-0.274655	-0.351981	-0.76321	0.242341	1.72612	IPI 10.0
-1.8634	-4.03485	2.61992	0.719028	-2.09727	-0.744067	IPI 10.0
-5.7428	-1.65904	-0.427532	0.516433	-2.05304	0.817128	IPI 10.0
-6.64939	1.80952	-1.56608	2.27924	-2.7523	-0.54751	IPI 10.0
-6.75346	2.94129	2.04594	-0.808659	-0.695394	0.0971442	IPI 10.0
-7.39725	-0.155492	-0.557552	0.875805	-1.6954	0.937171	IPI 10.0
20.8478	17.0855	1.50802	-11.9559	0.0383513	-3.64316	MED 0.8
27.8528	13.1661	7.30823	-0.130781	-0.437068	6.61554	MED 0.8
22.4886	14.5758	2.69723	-0.432707	-2.54457	4.70056	MED 0.8
22.7012	19.0405	9.6649	0.795374	-0.588294	5.94919	MED 0.8
17.5216	12.9635	2.5231	3.88296	1.35958	3.50443	MED 0.8
17.2504	19.7293	7.72512	-10.6619	-2.08339	0.035132	MED 0.8
8.96261	7.39921	-1.5087	-3.44385	4.20614	0.280171	MED 0.8
12.9071	6.93798	-0.899748	-8.52749	0.0714465	-0.096415	MED 0.8
18.4423	20.2779	3.99301	2.1692	-3.84674	4.03826	MED 0.8
16.4723	7.20077	4.31316	0.336105	-1.01478	-2.96777	PMZ 20.0
1.35775	0.835453	-3.91312	4.88521	-3.83972	-2.34783	PMZ 20.0
0.305834	-3.16015	1.05174	2.89656	2.18268	-1.80593	PMZ 20.0
7.74638	-0.612516	-2.97783	2.48154	1.0763	-1.48999	PMZ 20.0
7.18964	-2.37877	-2.47342	2.04179	-0.668101	-1.15754	PMZ 20.0
6.40168	1.40736	-2.63555	4.31049	-2.32976	-1.26327	PMZ 20.0
3.04385	-0.882865	0.620266	-1.60534	0.850385	-1.19197	PMZ 20.0
2.90257	2.31651	-2.18381	1.477	-2.31209	-1.73132	PMZ 20.0
9.62506	-2.61437	-3.59753	0.784285	-2.44471	-0.394846	PMZ 20.0
15.4535	-1.43017	-3.27399	-2.01364	-2.1315	-1.35921	PMZ 20.0
11.5783	5.47716	2.52824	1.74139	-0.115542	-2.74568	PMZ 5.0
-1.93272	-0.921364	-1.38234	2.50058	-1.07064	-0.236113	PMZ 5.0
5.86788	-1.94448	-0.193475	3.42091	1.7246	0.335756	PMZ 5.0
7.42415	-0.500134	0.0170904	1.56013	1.66628	-1.21819	PMZ 5.0
4.89132	-4.9147	-2.45393	1.64084	1.14575	-1.24255	PMZ 5.0
-3.77135	0.297715	-0.430351	1.25126	-0.753602	-1.111	PMZ 5.0
7.64988	2.9606	-0.936584	0.152285	-0.947107	-1.81851	PMZ 5.0
-3.59313	-3.15718	-1.02147	0.850487	1.66903	-0.0572428	PMZ 5.0
0.641811	-3.81611	-4.10429	2.19877	2.13866	-0.104291	PMZ 5.0
5.53422	1.77995	-4.65617	1.21513	-2.72843	-2.08912	PMZ 5.0
-1.92696	2.33411	0.965219	1.45568	-1.36354	-1.42396	PMZ 0.5
11.0133	-2.73067	-2.06852	3.19711	2.5906	-0.172526	PMZ 0.5
-3.9452	-0.780475	-0.471174	1.35297	-1.00039	0.0750904	PMZ 0.5
8.41133	2.18695	1.0697	4.87605	-1.59886	-0.973072	PMZ 0.5
-0.197214	1.46449	-0.22978	2.38746	-1.04198	-0.990873	PMZ 0.5
3.12043	-3.9792	-1.6509	0.0903689	2.19964	-0.38479	PMZ 0.5
4.18651	-2.09416	2.38639	-0.393572	1.77702	0.122694	PMZ 0.5
8.70837	-3.55137	-0.610886	-1.1439	-1.33169	0.488352	PMZ 0.5
1.04527	-2.98443	-1.61168	0.486143	1.31157	0.136449	PMZ 0.5
-3.99688	-1.23389	-0.96099	-0.95888	0.252814	-0.0578974	PMZ 0.1
-4.71005	-0.997614	-0.179085	0.84763	1.46996	0.0320005	PMZ 0.1
-7.80748	-1.03033	-1.12917	0.772045	0.0692191	0.743903	PMZ 0.1
-6.12844	1.26737	-0.309078	-0.119202	1.0613	0.0700537	PMZ 0.1
-2.5184	-0.80682	-0.126138	1.38	-0.262691	0.22866	PMZ 0.1
-5.62342	4.00393	0.94105	-0.100428	1.8909	-0.761888	PMZ 0.1
-1.86971	0.22372	-0.745481	0.486067	-0.278788	-0.770173	PMZ 0.1
-1.61429	1.40727	0.251931	-0.770237	0.416886	-1.87064	PMZ 0.1
-4.31172	-2.2891	0.820706	0.926013	2.39234	0.58507	PMZ 0.1
-4.0478	-1.15544	3.57774	-0.0862657	0.772543	1.06492	PMZ 0.1
-5.64526	1.45789	0.701221	0.924891	0.597667	-0.286088	H2O
-6.50836	-0.695593	0.607524	0.355653	-0.219509	0.832706	H2O
-5.69818	0.44499	0.662332	-0.13053	0.211276	0.371023	H2O
-7.02863	2.24326	1.48879	-1.04832	-0.170686	0.268996	H2O
-7.30865	-2.16195	-1.65745	0.184356	0.725703	1.7778	H2O
-7.2946	1.62333	1.19918	0.0852699	0.246715	0.156746	H2O
-7.95248	-0.769155	2.19037	-0.459812	0.509774	1.55061	H2O
-6.99231	0.903442	0.395319	0.37381	0.282386	0.493094	H2O
-7.74427	-0.465289	-1.81905	0.806701	-0.426692	0.775281	H2O
0.316098	-0.664627	0.189884	-2.6612	-4.78282	-1.33646	ZOL/TLT
29.3649	-9.54275	8.81812	-2.73639	3.77489	1.37722	ZOL/TLT
43.7937	-12.5505	9.04166	7.09442	18.9103	-0.0356939	ZOL/TLT
36.5789	-9.05937	5.03504	-4.30764	10.4945	0.188849	ZOL/TLT
-0.778952	-4.20757	2.10185	0.329253	-3.99969	0.478528	ZOL/TLT
4.79301	-13.6395	-0.114261	-0.098587	1.87682	1.48681	ZOL/TLT
1.16403	-9.23453	6.84366	-1.75507	-6.51063	2.41749	ZOL/TLT
-0.822914	-8.59627	5.12024	-0.964634	-2.83971	2.42824	ZOL/TLT
