# Supplementary material for: Pharmaco-EEG-Based Classification of Psychotropic Activity of a Novel Chromone-Containing Allylmorpholine in Rats
Source: Adv Pharm Bull. 2025 Oct 11;15(4):891–905. doi: 10.34172/apb.025.45140 (PMC12980273; doi:10.34172/apb.025.45140)
Supplement: Supplementary file 2 — Probability values of validation and test sets. [file apb-15-891-s002.xlsx]

## Sheet: Sheet1
Predicted class	NaCl	DEX 0.005	DEX 0.1	DIZ 0.25	GAL 1.0	GAL 3.0	HAL 0.3	HAL 2.0	PHE 1.0	PHE 0.1	TRO 0.5	TRO 5.0	TRO 30.0	HXZ 1.0	HXZ 5.0	HXZ 20.0	SLP 30.0	SLP 100.0	PHB 100.0
33a 50.0	0.664203	0	0	0.000210642	0.0191069	0.0674835	0.0128917	0	0	0	0.00360827	0.000598243	0.000665876	0.00860605	0.0190921	0.0195067	0.138148	0.0437254	0.00201819
33a 50.0	0	0	0.00090457	0	0.00225046	0	0.00662737	0.000495888	0.0101407	0.0377558	0.0218477	0.0829706	0.00111405	0.0330238	0.235473	0.0020175	0.092977	0.173172	0.299228
33a 50.0	0.0868069	0	0	0	0.00812496	0	0.155267	0	0.000251378	0.00519462	0.0182523	0.00456657	0.00316953	0.0767655	0.034273	0.0588896	0.405426	0.135894	0.00699668
33a 50.0	0.141884	0.000123052	0	0.151314	0.142658	0.269018	0.00887285	0.000103233	0	0.000284934	0.0188285	0.00845319	0.0175857	0.00120469	0.0242462	0.000268098	0.0390547	0.172044	0.00396292
33a 50.0	0.437754	0	0	0.000186154	0.0156115	0.253158	0.00866198	0	0	0.000143359	0.004281	0.000894681	0.000431101	0.0191925	0.0241445	0.00412107	0.176378	0.0520191	0.00300007
33a 50.0	0.378309	0	0	0	0.0368188	0.559048	0.00546329	0	0	0.000144877	0.000567748	0	0.000156531	0	0.000391922	0	0.0164962	0.00209683	0.000400014
33a 50.0	0.305924	0	0.00105043	0	0.126523	0.0879055	0.0010577	0	0.000430273	0.00432614	0.000503479	0.00497409	0	0.000539181	0.00815757	0	0.00113511	0.0215946	0.435782
33a 50.0	0.799635	0	0	0	0.0460506	0.0372792	0.0180389	0	0	0.000147106	0.00170756	0.00026903	0.000330385	0.00187806	0.0162909	0.00212137	0.0435333	0.03035	0.00227348
33a 50.0	0	0	0.00178045	0	0.00588674	0	0.0808953	0.000845594	0.0500933	0.188246	0.0558902	0.0307791	0.00364069	0.0882078	0.326632	0.00245419	0	0.0209332	0.143595
33a 50.0	0.00893018	0	0	0.0437222	0.0107418	0.000149819	0.00740183	0.000678036	0	0.000174373	0.021712	0.00600104	0.00371929	0.129143	0.071089	0.00839619	0.439693	0.243501	0.00485506
MEDIAN	0.223904	0	0	0	0.0173592	0.0523813	0.00876742	0	0	0.000229654	0.0112667	0.00477033	0.000889964	0.0138993	0.0241954	0.00228778	0.0682551	0.0478723	0.00440899
Predicted class	NaCl	DEX 0.005	DEX 0.1	DIZ 0.25	GAL 1.0	GAL 3.0	HAL 0.3	HAL 2.0	PHE 1.0	PHE 0.1	TRO 0.5	TRO 5.0	TRO 30.0	HXZ 1.0	HXZ 5.0	HXZ 20.0	SLP 30.0	SLP 100.0	PHB 100.0
33а 100.0	0	0.000948979	0.000119296	0.000124252	0.000178633	0	0.0454245	0.0808377	0.00163616	0.00608055	0.330845	0.103784	0.0391603	0.000647085	0.219968	0.000142364	0	0.0378048	0.132274
33а 100.0	0.0488641	0	0	0	0.0157774	0	0.137307	0	0.000152965	0.00153178	0.00373269	0.00055732	0.000579004	0.400405	0.170784	0.0241748	0.0614097	0.116056	0.0186007
33а 100.0	0.14281	0	0.000259722	0	0.00801188	0.0199233	0.0119282	0	0.0160217	0.0772159	0.00318766	0.00728839	0.00151952	0.0169141	0.286267	0.0224424	0.0569702	0.324477	0.00475628
33а 100.0	0.0520549	0	0	0	0.00611966	0	0.0191766	0	0	0.000170536	0.00385915	0.000713056	0.000265995	0.245893	0.0792078	0.368854	0.162139	0.0535974	0.00783994
33а 100.0	0.00134952	0	0.000173301	0.00107456	0.0330217	0	0.217744	0	0	0.000197919	0.000443864	0	0.00142829	0.403267	0.0429136	0	0.00213388	0.281231	0.0148904
33а 100.0	0.294808	0	0	0	0.0135964	0.0587134	0.0239319	0	0	0.000607907	0.00698131	0.00137092	0.000675666	0.020631	0.0209701	0.00374372	0.472426	0.0785537	0.00291016
33а 100.0	0.037555	0	0	0.167752	0.0283494	0.0259056	0.00570162	0.000226539	0	0.000140285	0.0324557	0.0105663	0.0101851	0.0886967	0.0975628	0.00351346	0.193239	0.291734	0.00630614
33а 100.0	0.0246611	0	0.000335882	0	0.0202117	0.0013937	0.0250461	0	0.00286162	0.0163791	0.00581754	0.00956644	0.000294903	0.285152	0.226134	0.0671883	0.0430206	0.0884199	0.183446
33а 100.0	0.265504	0	0.00402899	0	0.0118771	0.071208	0.000943506	0	0.0407369	0.10636	0.000701962	0.015271	0.000428639	0.00702772	0.099418	0	0.0223331	0.310427	0.043725
33а 100.0	0	0	0.000621746	0	0.000460925	0	0.00254664	0.00497575	0.00163133	0.00171412	0.00766031	0.023399	0.00028698	0.00266813	0.074439	0.0541934	0.000271292	0.00502424	0.820106
MEDIAN	0.0432095	0	0.000146299	0	0.0127367	0.000696849	0.0215543	0	0.000892149	0.00162295	0.00483835	0.00842741	0.000627335	0.0546638	0.0984904	0.013093	0.0499954	0.102238	0.0167456
Predicted class	NaCl	DEX 0.005	DEX 0.1	DIZ 0.25	GAL 1.0	GAL 3.0	HAL 0.3	HAL 2.0	PHE 1.0	PHE 0.1	TRO 0.5	TRO 5.0	TRO 30.0	HXZ 1.0	HXZ 5.0	HXZ 20.0	SLP 30.0	SLP 100.0	PHB 100.0
33а 300.0	0	0	0	0	0.0010333	0	0.0314611	0.000359448	0.00731195	0.0733421	0.321236	0.218232	0.0485104	0.010079	0.0519565	0	0.0468621	0.170049	0.0193523
33а 300.0	0.586746	0	0	0	0.0100094	0.200472	0.00766998	0	0	0.000765557	0.00144299	0.000725828	0	0.022379	0.0341384	0.00771961	0.0879609	0.0331368	0.00669263
33а 300.0	0	0	0	0	0.000352477	0	0.0578766	0.00150623	0.00194514	0.0118913	0.104828	0.0388209	0.00505156	0.0380226	0.431136	0.144415	0.0112239	0.113633	0.0392351
33а 300.0	0.00282813	0	0	0.00768397	0.0078934	0.000130054	0.00700797	0.000121606	0	0.000282168	0.0192671	0.00561053	0.00118771	0.244549	0.0859083	0.00700866	0.449701	0.151768	0.00900835
33а 300.0	0.0063435	0	0.000135067	0	0.0173596	0.000139307	0.0556291	0.000152438	0.00141704	0.0107483	0.012205	0.00726963	0.000550323	0.310626	0.241113	0.107118	0.0384566	0.079573	0.11116
33а 300.0	0	0	0.000625915	0	0.00263058	0	0.023625	0	0.0647072	0.195877	0.018338	0.0283386	0.00474117	0.0385679	0.412842	0.00788208	0.00480215	0.176047	0.0207979
33а 300.0	0.0287962	0	0	0	0.00908833	0	0.37539	0	0.000255096	0.00305562	0.00508482	0.000968889	0.00412526	0.29744	0.0341013	0.00188177	0.0534791	0.178054	0.00820128
33а 300.0	0.0155291	0	0	0.0001555	0.010071	0	0.0146235	0	0	0.000313768	0.00524535	0.00136559	0.000318193	0.345706	0.129376	0.0637039	0.301108	0.101546	0.01086
33а 300.0	0	0	0	0	0.000841401	0	0.0845294	0.000218666	0.00316658	0.0126186	0.0493989	0.0155193	0.0087639	0.0200557	0.221222	0.447768	0.0305538	0.0831878	0.0221166
33а 300.0	0.000164831	0	0.000804767	0	0.0286243	0	0.0340662	0.00018512	0.0146915	0.0624398	0.0748186	0.0426176	0.0104986	0.00790507	0.340307	0	0.014574	0.111047	0.257139
MEDIAN	0.00149648	0	0	0	0.00849087	0	0.0327637	0.000137022	0.00168109	0.0113198	0.0188025	0.0113944	0.00443321	0.0382952	0.175299	0.00780085	0.0426594	0.11234	0.0200751
Predicted class	NaCl	DEX 0.005	DEX 0.1	DIZ 0.25	GAL 1.0	GAL 3.0	HAL 0.3	HAL 2.0	PHE 1.0	PHE 0.1	TRO 0.5	TRO 5.0	TRO 30.0	HXZ 1.0	HXZ 5.0	HXZ 20.0	SLP 30.0	SLP 100.0	PHB 100.0
DMSO 20%	0.667026	0	0	0	0.0413532	0.0238744	0.059733	0	0.000111353	0.00777688	0.00208106	0.000680555	0.00100137	0	0.0011911	0.000791777	0.180182	0.0129441	0.00122855
DMSO 20%	0.320682	0	0	0.00177027	0.0392888	0.568283	0.00262754	0	0	0	0.00186961	0.000475768	0.000509577	0.000224743	0.00761446	0.000486233	0.0328184	0.0220826	0.00119659
DMSO 20%	0.832904	0	0	0	0.079095	0.00253184	0.0190535	0	0	0	0.00088526	0.00012465	0.000295106	0.00152672	0.0192078	0.000387481	0.0124513	0.0278533	0.00349002
DMSO 20%	0.825392	0	0	0	0.0353179	0.0958882	0.00565158	0	0	0.000124462	0.000485901	0.000164606	0	0.00103612	0.0118741	0.000880043	0.00837804	0.0107757	0.00396413
DMSO 20%	0.624306	0	0	0	0.0756969	0.23584	0.0254965	0	0	0.000760989	0.000937087	0.000207777	0.000128134	0.000240878	0.0132382	0.000916332	0.00639633	0.0101103	0.00568293
DMSO 20%	0.0895282	0	0	0.0144136	0.0380251	0.476201	0.00872248	0	0	0.000295452	0.014068	0.00354543	0.00238225	0.0151067	0.0274496	0	0.164604	0.140336	0.0051868
DMSO 20%	0.430334	0	0.000105266	0	0.118946	0.171787	0.00343419	0	0	0.000458856	0.00382373	0.00458542	0.000285415	0.00636333	0.064971	0.000378465	0.0192078	0.036979	0.138261
DMSO 20%	0.350136	0	0	0.00137283	0.0872388	0.103578	0.0624945	0	0	0.00108217	0.0114963	0.0023021	0.00273242	0.0028056	0.0189815	0.00307687	0.246911	0.101889	0.00383862
DMSO 20%	0.450351	0	0	0.000650609	0.0216174	0.00297711	0.0288475	0	0	0.000152126	0.00597256	0.000906402	0.00131658	0.0495521	0.0430396	0.0627695	0.232092	0.0963562	0.0033202
DMSO 20%	0.251975	0	0	0	0.0124209	0.611006	0.00280359	0	0	0.000184007	0.00147644	0.000648737	0.000107678	0.00739368	0.010513	0	0.0687791	0.0281391	0.00445532
MEDIAN	0.440342	0	0	0	0.040321	0.137682	0.013888	0	0	0.00023973	0.00197533	0.000664646	0.000402342	0.00216616	0.0161098	0.000639005	0.0507987	0.0279962	0.00390137
Predicted class	NaCl	DEX 0.005	DEX 0.1	DIZ 0.25	GAL 1.0	GAL 3.0	HAL 0.3	HAL 2.0	PHE 1.0	PHE 0.1	TRO 0.5	TRO 5.0	TRO 30.0	HXZ 1.0	HXZ 5.0	HXZ 20.0	SLP 30.0	SLP 100.0	PHB 100.0
AMZ 0.1	0.0255182	0.000413598	0.000435312	0.0739205	0.00760654	0.00117703	0	0.00438307	0	0	0.0043385	0.00881175	0.00932917	0.0616736	0.312943	0.0678	0.0325897	0.38647	0.00251679
AMZ 0.1	0	0.00994831	0.000532351	0.0781326	0.00231956	0	0.118823	0.153497	0.00195761	0.0125311	0.173017	0.126445	0.167808	0.000585962	0.0162748	0.00515263	0.00251741	0.116875	0.0135822
AMZ 0.1	0	0.00216458	0	0.00617226	0.000675752	0	0.166597	0.0502112	0.00103322	0.00671104	0.242363	0.0750415	0.0553888	0.0202623	0.130473	0.0391387	0.00299955	0.178309	0.0223994
AMZ 0.1	0.225057	0.000281924	0.000117598	0.00127537	0.0743548	0	0.208765	0.00236835	0.000105177	0.000494	0.0116906	0.0021209	0.0246513	0.0485546	0.0478597	0.0172235	0.0650033	0.256648	0.0134284
AMZ 0.1	0	0	0	0.758129	0.00122826	0	0.00163722	0.000133894	0	0.000169163	0.0250924	0.00764399	0.00347815	0.129989	0.0249665	0	0.00209198	0.0441948	0.00110542
AMZ 0.1	0.626018	0	0	0	0.0179955	0.285701	0.00972126	0	0	0.000106745	0.0011362	0.000162663	0.000152713	0.000367273	0.00511327	0.00354904	0.0397824	0.00888496	0.00129604
AMZ 0.1	0.492133	0	0	0	0.019513	0.158541	0.0292695	0	0	0.000465005	0.0092815	0.00146112	0.000923008	0.0337495	0.0356025	0.00488881	0.147159	0.0590794	0.00785555
AMZ 0.1	0	0	0	0.120249	0.004992	0	0.0146048	0.000149825	0	0.000930818	0.0612562	0.0151691	0.00475372	0.446645	0.0733315	0.00261636	0.083021	0.167818	0.00435726
AMZ 0.1	0	0.00089603	0	0	0.00152741	0	0.640606	0.0129726	0.00342296	0.021979	0.112552	0.0134602	0.0185871	0.0250866	0.0716042	0.0111321	0	0.0153166	0.0507193
AMZ 0.1	0.535091	0	0	0.000648949	0.0353424	0.224536	0.00952317	0	0	0.000120656	0.00358149	0.000650978	0.000992147	0.000343179	0.00668346	0.00243796	0.148539	0.0300663	0.0013931
MEDIAN	0.0127591	0.000140962	0	0.00372381	0.00629927	0	0.0219372	0.00125909	0	0.000479503	0.0183915	0.00822787	0.00704144	0.0294181	0.0417311	0.00502072	0.0361861	0.0879771	0.0061064
Predicted class	NaCl	DEX 0.005	DEX 0.1	DIZ 0.25	GAL 1.0	GAL 3.0	HAL 0.3	HAL 2.0	PHE 1.0	PHE 0.1	TRO 0.5	TRO 5.0	TRO 30.0	HXZ 1.0	HXZ 5.0	HXZ 20.0	SLP 30.0	SLP 100.0	PHB 100.0
AMZ 1.0	0	0.099695	0.00163786	0	0	0	0.00256672	0.0728319	0.243117	0.484144	0.00876093	0.0437136	0.0368065	0	0	0	0	0	0.00672506
AMZ 1.0	0	0.000372887	0	0	0.00205937	0	0.437123	0.00618732	0.000701692	0.0072868	0.0657748	0.0132543	0.0150345	0.0267123	0.0647917	0.224198	0.0159653	0.100909	0.0196005
AMZ 1.0	0.000661305	0	0	0	0.00370284	0	0.210693	0.000800002	0.000136955	0.00132062	0.0190985	0.00279135	0.00448025	0.199777	0.0633058	0.272117	0.0898108	0.122411	0.00882387
AMZ 1.0	0	0.124476	0.000962178	0	0	0	0	0.0456815	0.00657936	0.00595471	0.0151848	0.549267	0.251715	0	0	0	0	0	0.000167492
AMZ 1.0	0	0.000769126	0	0	0.00403883	0	0.289658	0.00697326	0.000605765	0.00358829	0.0772268	0.0170882	0.0231168	0.160873	0.0569265	0.222866	0.0149143	0.092676	0.0286014
AMZ 1.0	0	0.469309	0.00367663	0	0	0	0	0.112493	0.00101072	0.000261148	0.00709986	0.217302	0.188805	0	0	0	0	0	0
AMZ 1.0	0	0	0.0335539	0	0	0	0	0.000160884	0.101943	0.492611	0.00164828	0.368498	0.00110352	0	0	0	0	0	0.000428355
AMZ 1.0	0	0.00290315	0.000578237	0	0	0	0.0339613	0.306331	0.00507228	0.00250325	0.234439	0.0336684	0.218566	0	0.0261963	0	0	0.000140511	0.135628
AMZ 1.0	0	0.0454222	0.000161371	0	0	0	0.0315478	0.0876095	0.0136686	0.0968028	0.145631	0.261283	0.291715	0	0.000840979	0	0	0.00012691	0.0251907
AMZ 1.0	0	0.0945265	0.000623402	0	0	0	0.0326098	0.637332	0.00868203	0.00695747	0.0181076	0.0390732	0.135506	0	0.000366167	0	0	0.000176264	0.0260272
MEDIAN	0	0.0241627	0.00060082	0	0	0	0.0320788	0.0592567	0.00582582	0.00645609	0.018603	0.0413934	0.0861564	0	0.000603573	0	0	0.000133711	0.0142122
Predicted class	NaCl	DEX 0.005	DEX 0.1	DIZ 0.25	GAL 1.0	GAL 3.0	HAL 0.3	HAL 2.0	PHE 1.0	PHE 0.1	TRO 0.5	TRO 5.0	TRO 30.0	HXZ 1.0	HXZ 5.0	HXZ 20.0	SLP 30.0	SLP 100.0	PHB 100.0
AMZ 10.0	0.00461463	0.00676548	0.0015519	0.002357	0.0506446	0	0.323693	0.0547383	0.0013272	0.00264109	0.0126288	0.0127789	0.190687	0.009849	0.00961544	0.00410212	0.0109414	0.264076	0.0369871
AMZ 10.0	0	0	0	0.000601423	0.00127244	0	0.0079138	0.000576905	0	0.000113082	0.016856	0.00335384	0.00126272	0.19478	0.114128	0.456497	0.127679	0.0673101	0.007538
AMZ 10.0	0	0.000169555	0.00222766	0	0	0	0.000633825	0.200595	0.0010282	0.000690806	0.163466	0.0677346	0.0831221	0	0.0120002	0	0	0.000282016	0.467928
AMZ 10.0	0	0.0119686	0.00159714	0	0	0	0.334288	0.235058	0.0042525	0.00579078	0.0090961	0.00200093	0.325759	0	0.00282649	0	0	0.000537435	0.0668182
AMZ 10.0	0.0473554	0	0	0.0151886	0.0109909	0.000613855	0.00485779	0.000498253	0	0	0.01206	0.00358944	0.00214476	0.154562	0.0954143	0.0633202	0.391265	0.193178	0.00482439
AMZ 10.0	0	0.00158662	0.000274644	0	0.0199235	0	0.0757802	0.0442742	0.000665424	0.00219088	0.181811	0.0249432	0.0203676	0.166433	0.233899	0.00184344	0.00122311	0.0610268	0.163753
AMZ 10.0	0	0.00221021	0.000387603	0	0.000618587	0	0.739495	0.0262805	0.00488387	0.0184957	0.0076242	0.0114418	0.0872788	0.00720853	0.00196302	0	0	0.051418	0.0406021
AMZ 10.0	0	0.0121908	0.0300466	0	0	0	0	0.767618	0.00013587	0	0.000882685	0.00108594	0.152764	0	0	0	0	0	0.0352604
AMZ 10.0	0	0.143439	0.000286463	0	0	0	0.000317402	0.366418	0.00629663	0.00196558	0.0367322	0.119881	0.312623	0	0	0	0	0	0.0119736
AMZ 10.0	0	0.0216143	0.00222941	0	0.0199575	0	0.396707	0.126721	0.00653503	0.0474623	0.173376	0.0287987	0.101527	0	0.00163207	0	0	0.000759807	0.0726375
MEDIAN	0	0.00448785	0.00096975	0	0.000945511	0	0.041847	0.0907298	0.0011777	0.00207823	0.0147424	0.0121103	0.0944029	0.00360426	0.00622096	0	0	0.0260889	0.0387946
Predicted class	NaCl	DEX 0.005	DEX 0.1	DIZ 0.25	GAL 1.0	GAL 3.0	HAL 0.3	HAL 2.0	PHE 1.0	PHE 0.1	TRO 0.5	TRO 5.0	TRO 30.0	HXZ 1.0	HXZ 5.0	HXZ 20.0	SLP 30.0	SLP 100.0	PHB 100.0
DPH 20.0	0.52595	0	0	0	0.0181383	0.000955178	0.090363	0	0	0.000792198	0.00462486	0.000722924	0.00108737	0.0196003	0.0187992	0.0232883	0.223432	0.0692667	0.00291746
DPH 20.0	0	0	0	0.799496	0.00422559	0	0.00132319	0.000370526	0	0.000212607	0.0331574	0.0102908	0.0092027	0.0195343	0.0105355	0	0.00895832	0.0995655	0.00298605
DPH 20.0	0.00253515	0	0.000147864	0.000600413	0.798043	0.0687903	0.0380372	0	0	0.00797183	0.0126944	0.00250893	0.00372218	0	0.00113833	0	0.0479955	0.0127154	0.00305115
DPH 20.0	0.00016708	0	0.000139542	0	0.997914	0	0.000846089	0	0	0	0	0	0	0	0	0	0	0	0.000748715
DPH 20.0	0	0.000250025	0	0.993431	0	0	0	0.000417919	0	0	0.00116595	0.00147477	0.00237252	0	0	0	0	0.000742498	0
DPH 20.0	0.0975649	0	0	0.000981113	0.0158425	0.000922662	0.034496	0.000209418	0	0.000561145	0.0171591	0.0031926	0.00297853	0.0240615	0.0237007	0.00584618	0.633175	0.135055	0.00418643
DPH 20.0	0	0	0	0.0117854	0.000963195	0	0.0381151	0.00229904	0.000145466	0.000518151	0.0627485	0.0102719	0.00930751	0.308458	0.205381	0.161571	0.0364957	0.139528	0.012365
DPH 20.0	0.00849138	0	0.0011013	0	0.932584	0	0.00196552	0	0.000128871	0.0113768	0.00025286	0.000821731	0.00024621	0	0.000850913	0	0	0.00272169	0.0394493
DPH 20.0	0	0	0	0.00473095	0.00218836	0	0.0253643	0.000135353	0.000194372	0.00324882	0.0853588	0.022006	0.00423951	0.452452	0.0760147	0.00397076	0.149582	0.164873	0.0056194
DPH 20.0	0	0	0	0.003638	0.00259337	0	0.0212184	0.000391352	0	0.000913628	0.0401508	0.00900844	0.0025593	0.295721	0.0706855	0.00911972	0.358372	0.179297	0.00618598
MEDIAN	8.35399e-05	0	0	0.00230956	0.0100341	0	0.0232913	0.000172386	0	0.000676672	0.0149268	0.00285076	0.00276892	0.0195673	0.0146673	0.00198538	0.0422456	0.0844161	0.00361879
Predicted class	NaCl	DEX 0.005	DEX 0.1	DIZ 0.25	GAL 1.0	GAL 3.0	HAL 0.3	HAL 2.0	PHE 1.0	PHE 0.1	TRO 0.5	TRO 5.0	TRO 30.0	HXZ 1.0	HXZ 5.0	HXZ 20.0	SLP 30.0	SLP 100.0	PHB 100.0
CHD 400.0	0.000575083	0	0.0066759	0	0.00341048	0	0.00217357	0.000171388	0.0522048	0.152994	0.00128904	0.0366303	0.000410837	0.0386871	0.0624362	0	0.0273965	0.380077	0.234863
CHD 400.0	0	0	0.0920542	0	0	0	0	0	0.721517	0.0852949	0	0.0146916	0	0	0.00203484	0	0	0.000515222	0.0837523
CHD 400.0	0	0.0071519	0.000542056	0	0	0	0.0370687	0.0187206	0.172053	0.250435	0.0268599	0.183501	0.245811	0	0.000394105	0	0	0	0.0574355
CHD 400.0	0	0	0.613696	0	0	0	0	0	0.185431	0.200347	0	0.000123338	0.000147784	0	0	0	0	0	0.000101675
CHD 400.0	0	0	0.0412703	0	0	0	0	0.00117835	0.0440133	0.0156166	0	0.00568618	0	0	0	0	0	0	0.892156
CHD 400.0	0	0.0200367	0.000119289	0.0593319	0.000293898	0	0.0325741	0.137844	0.000954064	0.00716146	0.283724	0.117144	0.202676	0.00101878	0.0143372	0	0	0.102332	0.020389
CHD 400.0	0	0.0249395	0.0022576	0	0	0	0.028676	0.0320858	0.0915663	0.57464	0.000639781	0.111484	0.0617492	0	0	0	0	0.000164985	0.0717025
CHD 400.0	0	0.000594573	0.142081	0	0	0	0	0	0.635269	0.22172	0	0.000173617	0	0	0	0	0	0	0
CHD 400.0	0	0	0.617641	0	0	0	0	0	0.25312	0.000896457	0	0.000311993	0	0	0	0	0	0	0.128028
CHD 400.0	0	0	0.00933936	0	0	0	0.000298067	0.00390918	0.056801	0.0409384	0.000827474	0.028257	0.000112135	0	0.00299877	0	0	0.000214945	0.856274
MEDIAN	0	0	0.0253048	0	0	0	0.000149033	0.000674871	0.13181	0.119144	0.000319891	0.0214743	0.000129959	0	0.000197053	0	0	8.24924e-05	0.0777274
Predicted class	NaCl	DEX 0.005	DEX 0.1	DIZ 0.25	GAL 1.0	GAL 3.0	HAL 0.3	HAL 2.0	PHE 1.0	PHE 0.1	TRO 0.5	TRO 5.0	TRO 30.0	HXZ 1.0	HXZ 5.0	HXZ 20.0	SLP 30.0	SLP 100.0	PHB 100.0
TIA 30.0	0.351181	0	0	0.0132357	0.0236003	0.443366	0.00120141	0.000168651	0	0	0.0045298	0.001723	0.00332903	0.00314151	0.0207879	0.000462486	0.0447828	0.0867761	0.0016049
TIA 30.0	0.535711	0	0	0	0.0500559	0.00347621	0.104402	0	0	0.00208591	0.0073392	0.00247098	0.00465263	0.000308808	0.0026026	0.00602517	0.235642	0.0413817	0.00360146
TIA 30.0	0.333625	0	0	0	0.00936406	0.0238883	0.0212217	0	0	0.000625749	0.00593856	0.00128832	0.000427341	0.0623769	0.0417805	0.0173302	0.402679	0.0750954	0.00431548
TIA 30.0	0.267434	0	0	0	0.424653	0.0164545	0.249219	0	0	0.0034572	0.00373711	0.000328152	0.00174002	0	0.00429107	0.000872338	0.0135081	0.00742967	0.00671381
TIA 30.0	0.337971	0	0	0.00375995	0.0428993	0.269137	0.0211743	0	0	0.000359211	0.0107817	0.0024687	0.00283123	0.00537258	0.016652	0.00187428	0.188256	0.0935024	0.00289123
TIA 30.0	0.313129	0	0.000134744	0	0.0774191	0.0026666	0.261123	0	0.00195119	0.0637647	0.00722821	0.00267101	0.00367562	0	0.0163616	0.016772	0.166919	0.0601135	0.00597498
TIA 30.0	0.0125659	0	0	0	0.00526488	0	0.0470701	0	0.00271309	0.0122142	0.00273778	0.00153724	0.00103333	0.199425	0.367496	0.0241331	0.0533198	0.260667	0.00971313
TIA 30.0	0.0494246	0	0	0	0.00825585	0	0.0439874	0	0.000212679	0.00192749	0.00494946	0.0013535	0.000380441	0.260047	0.178449	0.219426	0.130131	0.0859486	0.0154541
TIA 30.0	0	0.000406912	0.000345883	0	0	0	0.0278755	0.00495522	0.0360814	0.303763	0.163736	0.236311	0.0251551	0	0.119298	0	0	0.0498448	0.0321242
TIA 30.0	0.00140447	0	0	0	0.00440499	0	0.0385735	0	0.00047458	0.00220481	0.00377843	0.00135074	0.0003329	0.359877	0.264861	0.171703	0.0429073	0.0735113	0.0345279
MEDIAN	0.290281	0	0	0	0.0164822	0.00307141	0.0412805	0	0.000106339	0.00214536	0.00544401	0.00163012	0.00228563	0.00425705	0.0312842	0.0113986	0.0917256	0.0743033	0.00634439
Predicted class	NaCl	DEX 0.005	DEX 0.1	DIZ 0.25	GAL 1.0	GAL 3.0	HAL 0.3	HAL 2.0	PHE 1.0	PHE 0.1	TRO 0.5	TRO 5.0	TRO 30.0	HXZ 1.0	HXZ 5.0	HXZ 20.0	SLP 30.0	SLP 100.0	PHB 100.0
TIA 100.0	0.0464439	0	0	0	0.0621843	0	0.776258	0	0.000150895	0.00274605	0.00339131	0.000268257	0.00390738	0.00709902	0.0183947	0.000113338	0.00825973	0.0590129	0.0116012
TIA 100.0	0.058079	0	0	0	0.00804999	0	0.0980708	0	0	0.00165595	0.0122772	0.00194619	0.00117812	0.0786162	0.0546439	0.185829	0.397585	0.0954301	0.00644471
TIA 100.0	0.484172	0	0	0	0.00798803	0.0689358	0.0129692	0	0	0.000966874	0.00237484	0.000821498	0.000163648	0.0256684	0.0308591	0.00942303	0.295856	0.0565544	0.00320155
TIA 100.0	0.136734	0	0	0	0.00577799	0.00019136	0.0551792	0	0.000226621	0.00442553	0.00728916	0.00217776	0.000816482	0.064049	0.0586935	0.0662119	0.469075	0.124953	0.00417669
TIA 100.0	0.000370534	0	0	0	0.00360875	0	0.159845	0.000850204	0.00012289	0.00107247	0.0204608	0.00240213	0.00292662	0.170782	0.0850763	0.421615	0.0451729	0.0746798	0.0109682
TIA 100.0	0	0.00156796	0.0001037	0	0.0124247	0	0.651574	0.0160645	0.000995633	0.00654487	0.0607463	0.011251	0.0341895	0.0163166	0.0284716	0.0736841	0.00291911	0.0452809	0.0378452
TIA 100.0	0.647778	0	0	0	0.0140104	0.0230729	0.0744329	0	0.000286754	0.00831158	0.00399114	0.00146197	0.00114216	0.00265924	0.014228	0.00881484	0.138157	0.0591207	0.00251473
MEDIAN	0.058079	0	0	0	0.00804999	0	0.0980708	0	0.000150895	0.00274605	0.00728916	0.00194619	0.00117812	0.0256684	0.0308591	0.0662119	0.138157	0.0591207	0.00644471
Predicted class	NaCl	DEX 0.005	DEX 0.1	DIZ 0.25	GAL 1.0	GAL 3.0	HAL 0.3	HAL 2.0	PHE 1.0	PHE 0.1	TRO 0.5	TRO 5.0	TRO 30.0	HXZ 1.0	HXZ 5.0	HXZ 20.0	SLP 30.0	SLP 100.0	PHB 100.0
DRO 0.3	0.201314	0	0	0	0.556478	0.208529	0.0251111	0	0	0.000905685	0.00119996	0.00012854	0.000588988	0	0.000290796	0	0.00305019	0.000728855	0.00162526
DRO 0.3	0	0.0001804	0.000187208	0	0.0061927	0	0.581469	0.00164801	0.0045022	0.0301822	0.0596117	0.00607779	0.00938358	0.108885	0.116752	0.00223089	0	0.0189276	0.0537032
DRO 0.3	0	0.00137306	0	0.174282	0.000556208	0	0.0268049	0.0106028	0.000769781	0.00423633	0.16157	0.126406	0.0514897	0.254239	0.0210948	0.00154583	0.00567024	0.152563	0.0067476
DRO 0.3	0	0.00182399	0.0032184	0	0.0422181	0	0.212276	0.219399	0.000380835	0.000499942	0.0215428	0.00173405	0.0382669	0.0137008	0.27248	0.00184398	0.000311141	0.101098	0.0691895
DRO 0.3	0	0	0.00112584	0	0.00991163	0	0.0147469	0.000137306	0.00328962	0.00773949	0.00208684	0.00445456	0.000107698	0.32548	0.128349	0.0313627	0.00059471	0.013962	0.456595
DRO 0.3	0	0	0.000146572	0.000915578	0.000324614	0	0.0587907	0.021304	0.000676096	0.00160223	0.0612391	0.016374	0.00712524	0.0419671	0.595745	0.034354	0.000307942	0.0788413	0.0802416
DRO 0.3	0	0.000109956	0	0.0087629	0.00407194	0	0.0231683	0.00739866	0.000314787	0.00223562	0.126074	0.0372803	0.0115326	0.125235	0.161657	0	0.0914447	0.326888	0.0737096
DRO 0.3	0	0	0.000113202	0	0.000798571	0	0.0637898	0.000136211	0.00785676	0.0343929	0.00738314	0.005395	0.00150764	0.0831912	0.397846	0.193208	0.0129104	0.17919	0.0122678
DRO 0.3	0.522996	0.000132338	0	0.000908165	0.0309113	0.0432027	0.0152714	0.000627318	0	0.000170877	0.0157526	0.00320852	0.00623419	0.016344	0.0326877	0.00309316	0.172102	0.130469	0.00584975
DRO 0.3	0.00259094	0	0	0.00165808	0.00384287	0	0.0265906	0.000225333	0	0.000121163	0.00693861	0.000956385	0.00125107	0.460175	0.0847778	0.12222	0.160383	0.124451	0.00378821
MEDIAN	0	5.4978e-05	5.66009e-05	0.000454083	0.00513232	0	0.0266977	0.00113767	0.000528465	0.00191893	0.0186477	0.00492478	0.00667971	0.0960383	0.12255	0.00266202	0.00436022	0.112775	0.0329855
Predicted class	NaCl	DEX 0.005	DEX 0.1	DIZ 0.25	GAL 1.0	GAL 3.0	HAL 0.3	HAL 2.0	PHE 1.0	PHE 0.1	TRO 0.5	TRO 5.0	TRO 30.0	HXZ 1.0	HXZ 5.0	HXZ 20.0	SLP 30.0	SLP 100.0	PHB 100.0
IPI 30.0	0.106905	0	0	0	0.817514	0.0602094	0.00795946	0	0	0.000373355	0.00110348	0.000177387	0.00050513	0	0.000614798	0	0.000238131	0.00104991	0.00330108
IPI 30.0	0	0	0.22049	0.651473	0.00326226	0	0	0.000883029	0	0.000173412	0.00140526	0.00247732	0.00751551	0	0	0	0	0	0.112172
IPI 30.0	0.232461	0	0	0.00198584	0.0850194	0.303619	0.00998477	0	0	0.00040424	0.0212758	0.00559882	0.00263488	0.0117224	0.0734799	0	0.104504	0.122479	0.024705
IPI 30.0	0.440768	0	0.000148938	0.000148924	0.47139	0	0.0608682	0	0	0.000161806	0.00106824	0.000106129	0.00409621	0	0.00190929	0	0.00575761	0.0107319	0.00271095
IPI 30.0	0.22029	0	0	0	0.0472059	0.725879	0.00175215	0	0	0	0.000397809	0	0.00014354	0	0.00035833	0	0.0010931	0.00205403	0.00066875
IPI 30.0	0	0.00012126	0.000787261	0.841001	0.0272393	0	0.0011044	0.000185958	0	0.00180759	0.0153637	0.00323685	0.031772	0.000129696	0.000369533	0	0	0.0559531	0.0208788
IPI 30.0	0.000365534	0	0.000463041	0.434282	0.305829	0.0276019	0.00287039	0	0	0.00105483	0.0180508	0.0127374	0.00631059	0.000567845	0.0161844	0	0.00155771	0.140864	0.0311633
IPI 30.0	0.000360905	0.00024194	0.000193271	0.844556	0.0192843	0	0.000175132	0.000751847	0	0	0.00225772	0.000922862	0.0108111	0.000659269	0.00185561	0	0.000482864	0.111647	0.0056983
IPI 30.0	0	0	0.00447474	0.617534	0.101967	0	0.00014962	0.000115577	0	0.000403166	0.00843586	0.0261538	0.00355962	0.000279904	0.00852071	0	0.000176781	0.0411429	0.186974
IPI 30.0	0	0	0.000546709	0.987097	0.000834383	0	0	0.000289672	0	0	0.00106864	0.00141723	0.00143564	0	0.000163596	0	0	0.00374339	0.00331886
MEDIAN	0.00036322	0	0.000328156	0.525908	0.0661127	0	0.00142828	5.77883e-05	0	0.000273384	0.00183149	0.00194727	0.00382792	6.48478e-05	0.0012352	0	0.000360498	0.0259374	0.0132886
Predicted class	NaCl	DEX 0.005	DEX 0.1	DIZ 0.25	GAL 1.0	GAL 3.0	HAL 0.3	HAL 2.0	PHE 1.0	PHE 0.1	TRO 0.5	TRO 5.0	TRO 30.0	HXZ 1.0	HXZ 5.0	HXZ 20.0	SLP 30.0	SLP 100.0	PHB 100.0
IPI 10.0	0.130009	0	0	0.00363735	0.0292349	0.498972	0.0071314	0	0	0.00023334	0.00831971	0.00225521	0.000943902	0.0175765	0.0290796	0.00025843	0.170999	0.0964233	0.0048819
IPI 10.0	0.0397839	0	0	0.00725042	0.0091507	0.000561911	0.00328275	0.00014878	0	0	0.00639282	0.00217076	0.000741133	0.256672	0.114174	0.165778	0.265742	0.122146	0.00592515
IPI 10.0	0.0777299	0	0	0	0.00701368	0.912485	0.000775298	0	0	0	0.000113713	0	0	0	0.000150549	0	0.00035548	0.000891766	0.000366376
IPI 10.0	0.560365	0	0	0	0.204572	0.200273	0.021257	0	0	0.000299517	0.00141668	0.000181292	0.000498458	0	0.0020697	0	0.0033617	0.00361203	0.00198276
IPI 10.0	0	0.00109512	0	0	0.00087347	0	0.0876297	0.000943904	0.0249857	0.212716	0.066571	0.213381	0.106681	0.0136937	0.00467408	0	0.00966214	0.222371	0.0346305
IPI 10.0	0.254935	0.000151923	0	0.00101627	0.0459826	0.0191025	0.0725784	0.000237553	0	0.00256777	0.0275003	0.00633217	0.0130397	0.00612333	0.00754989	0	0.323656	0.210679	0.00845607
IPI 10.0	0	0	0.000141546	0.75915	0.015404	0	0.00133821	0.000290258	0	0.000598566	0.0333382	0.0147185	0.00626596	0.0145454	0.013518	0	0.00445107	0.12092	0.0151897
IPI 10.0	0.466554	0	0	0	0.0110153	0.380919	0.00572101	0	0	0.0013904	0.00101697	0.000941995	0	0.0176755	0.0268928	0.0023806	0.0447721	0.0271774	0.0133621
IPI 10.0	0.110759	0	0	0.000936578	0.0338321	0.700943	0.0100628	0	0	0.000417128	0.00566301	0.00114992	0.00129212	0.000566582	0.00413737	0	0.0816412	0.0465245	0.00204051
MEDIAN	0.110759	0	0	0.000936578	0.015404	0.200273	0.0071314	0	0	0.000417128	0.00639282	0.00217076	0.000943902	0.0136937	0.00754989	0	0.0447721	0.0964233	0.00592515
Predicted class	NaCl	DEX 0.005	DEX 0.1	DIZ 0.25	GAL 1.0	GAL 3.0	HAL 0.3	HAL 2.0	PHE 1.0	PHE 0.1	TRO 0.5	TRO 5.0	TRO 30.0	HXZ 1.0	HXZ 5.0	HXZ 20.0	SLP 30.0	SLP 100.0	PHB 100.0
MED 0.8	0	0	1	0	0	0	0	0	0	0	0	0	0	0	0	0	0	0	0
MED 0.8	0	0	1	0	0	0	0	0	0	0	0	0	0	0	0	0	0	0	0
MED 0.8	0	0	1	0	0	0	0	0	0	0	0	0	0	0	0	0	0	0	0
MED 0.8	0	0	1	0	0	0	0	0	0	0	0	0	0	0	0	0	0	0	0
MED 0.8	0	0	0.999994	0	0	0	0	0	0	0	0	0	0	0	0	0	0	0	0
MED 0.8	0	0	0.999999	0	0	0	0	0	0	0	0	0	0	0	0	0	0	0	0
MED 0.8	0	0	0.800497	0	0	0	0	0.0321296	0.00203165	0	0	0	0	0	0	0	0	0	0.165221
MED 0.8	0	0.000174106	0.973741	0	0	0	0	0.00849603	0.0170788	0.000389566	0	0.000113203	0	0	0	0	0	0	0
MED 0.8	0	0	1	0	0	0	0	0	0	0	0	0	0	0	0	0	0	0	0
	0	0	1	0	0	0	0	0	0	0	0	0	0	0	0	0	0	0	0
Predicted class	NaCl	DEX 0.005	DEX 0.1	DIZ 0.25	GAL 1.0	GAL 3.0	HAL 0.3	HAL 2.0	PHE 1.0	PHE 0.1	TRO 0.5	TRO 5.0	TRO 30.0	HXZ 1.0	HXZ 5.0	HXZ 20.0	SLP 30.0	SLP 100.0	PHB 100.0
PMZ 20.0	0	0	0.846847	0	0	0	0	0	0.12196	0.0113162	0	0.0123739	0	0	0	0	0	0	0.00748814
PMZ 20.0	0	0.00226153	0.0105398	0.62215	0	0	0	0.156838	0.000154224	0	0.0703821	0.0591049	0.0783044	0	0	0	0	0	0.000179231
PMZ 20.0	0	0.000139601	0.000794386	0.0013249	0	0	0.042749	0.00708388	0.0200129	0.0715702	0.379256	0.241017	0.182508	0.000635063	0.0123887	0	0	0.0108343	0.0296251
PMZ 20.0	0	0.0054599	0.0012742	0.00715227	0	0	0	0.219595	0.00247547	0.00112379	0.196953	0.290715	0.268216	0	0.00283736	0	0	0	0.00411213
PMZ 20.0	0	0.0168454	0.000201158	0.00144122	0	0	0.000172828	0.127796	0.00236744	0.0023001	0.160953	0.402098	0.281878	0	0.000574684	0	0	0	0.00335656
PMZ 20.0	0	0.00607067	0.00282204	0.0103235	0	0	0	0.216269	0.00156969	0.00242958	0.217881	0.494248	0.0475673	0	0	0	0	0	0.000768481
PMZ 20.0	0	0.000769828	0.000135046	0	0	0	0.164115	0.045088	0.00776874	0.0163114	0.349592	0.0621138	0.0698175	0	0.144548	0.00113653	0	0.00298516	0.135526
PMZ 20.0	0	0.000600556	0.00144803	0.0447653	0	0	0.000754959	0.254638	0.00116179	0.0012079	0.24302	0.200042	0.0629641	0	0.0421064	0	0	0.00571991	0.141518
PMZ 20.0	0	0.328103	0.000280956	0	0	0	0	0.155457	0.000667039	0.000341592	0.00857319	0.0602656	0.445459	0	0	0	0	0	0.00082131
PMZ 20.0	0	0.278469	0.00195836	0	0	0	0	0.00991851	0.00110932	0.00027384	0.00220203	0.0275339	0.677901	0	0	0	0	0	0.000633743
MEDIAN	0	0.00386071	0.00136112	0.00138306	0	0	0	0.141626	0.00196856	0.001754	0.178953	0.131078	0.130406	0	0.000287342	0	0	0	0.00373435
Predicted class	NaCl	DEX 0.005	DEX 0.1	DIZ 0.25	GAL 1.0	GAL 3.0	HAL 0.3	HAL 2.0	PHE 1.0	PHE 0.1	TRO 0.5	TRO 5.0	TRO 30.0	HXZ 1.0	HXZ 5.0	HXZ 20.0	SLP 30.0	SLP 100.0	PHB 100.0
PMZ 5.0	0	0	0.184306	0	0	0	0	0.000518098	0.161222	0.0760818	0.00152671	0.37614	0.0013488	0	0	0	0	0	0.198846
PMZ 5.0	0	0.000501873	0	0.316423	0.000398441	0	0.00983337	0.00723372	0.0003387	0.00303101	0.266684	0.0937632	0.0242319	0.12456	0.0349376	0	0.00330072	0.109459	0.00523887
PMZ 5.0	0	0.00711295	0.000935175	0.000750418	0	0	0.00738558	0.0798727	0.0146814	0.126397	0.317899	0.307912	0.13247	0	0.00116593	0	0	0.000107225	0.00331105
PMZ 5.0	0	0.00131108	0.000723519	0	0	0	0.014697	0.0568407	0.0121719	0.032648	0.369875	0.217123	0.227435	0	0.0204769	0	0	0.000110583	0.0465299
PMZ 5.0	0	0.0134217	0.000477731	0.00104265	0	0	0.00135252	0.168328	0.00990574	0.00396285	0.0392717	0.408684	0.33991	0	0.000350617	0	0	0.000199085	0.0130924
PMZ 5.0	0	0	0	0.00694527	0.00334182	0	0.0152472	0.000400364	0.000108341	0.000850731	0.0905691	0.0185714	0.00502963	0.134924	0.135275	0.0185851	0.408699	0.146193	0.0152282
PMZ 5.0	0	0.000247517	0.00252589	0	0	0	0.00063101	0.123238	0.00678098	0.00600489	0.136762	0.293765	0.0369702	0	0.0125891	0	0	0	0.380469
PMZ 5.0	0.000118238	0	0	0.00313967	0.00256964	0	0.102542	0.000869065	0.000209287	0.00111879	0.0153158	0.00665346	0.0138656	0.61236	0.0190851	0.0102742	0.0347157	0.169255	0.00779336
PMZ 5.0	0	0.0219356	0.000890121	0.445851	0	0	0.00107234	0.228073	0.00121275	0.000306849	0.0146837	0.0514333	0.193013	0.00570422	0.00522958	0	0	0.0286463	0.0019298
PMZ 5.0	0	0.00558934	0.00483529	0.008745	0	0	0	0.728827	0.000312184	0	0.021785	0.060383	0.16001	0	0.00209578	0	0	0	0.00733148
MEDIAN	0	0.000906477	0.00080682	0.00209116	0	0	0.00436905	0.0683567	0.00399686	0.00349693	0.0649204	0.155443	0.08472	0	0.00890936	0	0	0.000154834	0.0104429
Predicted class	NaCl	DEX 0.005	DEX 0.1	DIZ 0.25	GAL 1.0	GAL 3.0	HAL 0.3	HAL 2.0	PHE 1.0	PHE 0.1	TRO 0.5	TRO 5.0	TRO 30.0	HXZ 1.0	HXZ 5.0	HXZ 20.0	SLP 30.0	SLP 100.0	PHB 100.0
PMZ 0.5	0	0	0.000170232	0.000319179	0.00264966	0	0.0157084	0.00154631	0.00147468	0.00984983	0.157153	0.0884712	0.00511276	0.0396908	0.264784	0.0014033	0.119542	0.162092	0.130026
PMZ 0.5	0	0.0629702	0.00569738	0	0	0	0	0.0852508	0.0107547	0.0167376	0.0288765	0.147638	0.640902	0	0	0	0	0	0.00103661
PMZ 0.5	0	0	0	0.00699664	0.00396704	0	0.0347121	0.000457	0	0.00173261	0.0598974	0.0142402	0.00611107	0.224991	0.0441	0.00173461	0.360487	0.234399	0.00592393
PMZ 0.5	0	0.000342416	0.00241049	0	0	0	0	0.00613038	0.0145928	0.128486	0.124626	0.717964	0.00507538	0	0	0	0	0	0.000366867
PMZ 0.5	0	0	0.000146611	0.0226833	0.000246413	0	0.0103917	0.0111111	0.0013557	0.00949671	0.449497	0.197504	0.0128769	0.0298072	0.147028	0	0.000941096	0.0689378	0.0378274
PMZ 0.5	0	0.0139718	0.000416539	0.000230503	0	0	0.161591	0.241675	0.00726847	0.00740154	0.0553065	0.0678199	0.350237	0.000343845	0.0125062	0	0	0.0140625	0.0671226
PMZ 0.5	0	0.00168695	0.000277073	0	0	0	0.456821	0.0126569	0.0397664	0.191847	0.0687885	0.0478594	0.0850381	0	0.0475199	0	0	0.00987737	0.0378253
PMZ 0.5	0	0.183458	0.000279513	0	0	0	0.00558438	0.139548	0.0143946	0.0525586	0.0497639	0.1678	0.367855	0	0	0	0	0	0.0187096
PMZ 0.5	0	0.00572862	0.00013053	0.00301576	0.000389724	0	0.252464	0.102283	0.00247003	0.00636787	0.130146	0.0748148	0.144793	0.0279349	0.0673593	0.0143319	0.000201247	0.130723	0.0368467
PMZ 0.5	0.00391546	0	0	0	0.005404	0	0.0742179	0.00077587	0	0.000492634	0.0279277	0.00407802	0.00524061	0.277798	0.0726424	0.37191	0.0631024	0.0811444	0.0111824
MEDIAN	0	0.00101468	0.000223652	0.000115251	0.000123207	0	0.0252103	0.011884	0.00486925	0.00967327	0.0643429	0.081643	0.0489575	0.0141394	0.04581	0	0.000100623	0.0415001	0.0277781
Predicted class	NaCl	DEX 0.005	DEX 0.1	DIZ 0.25	GAL 1.0	GAL 3.0	HAL 0.3	HAL 2.0	PHE 1.0	PHE 0.1	TRO 0.5	TRO 5.0	TRO 30.0	HXZ 1.0	HXZ 5.0	HXZ 20.0	SLP 30.0	SLP 100.0	PHB 100.0
PMZ 0.1	0.00219582	0	0	0.000689807	0.00462562	0	0.0661229	0	0	0.000532814	0.0101223	0.00154968	0.00198334	0.472859	0.0535702	0.025986	0.201729	0.154123	0.00377837
PMZ 0.1	0.363936	0	0	0.00439975	0.0643201	0.179022	0.0346273	0	0	0.000544325	0.0131812	0.00299981	0.00346165	0.00775327	0.0247358	0.00304039	0.174507	0.119461	0.00394202
PMZ 0.1	0.293507	0	0	0	0.0136541	0.000562173	0.0235937	0	0	0.000169398	0.00333636	0.00056601	0.000315742	0.198107	0.0814383	0.105502	0.197899	0.0744362	0.00684063
PMZ 0.1	0	0	0	0.00253723	0.00185856	0	0.0700806	0.00101963	0.000219674	0.00353451	0.0782459	0.0188127	0.00644898	0.272932	0.0726468	0.0248508	0.210504	0.229396	0.00683421
PMZ 0.1	0.0407378	0	0.000129133	0	0.0134251	0	0.0104508	0	0.000139294	0.000538994	0.000734434	0.000810286	0	0.564415	0.120435	0.0310937	0.0581757	0.060153	0.0986759
PMZ 0.1	0	0	0	0.000936373	0.00113326	0	0.0256585	0.00163739	0.000115414	0.000589539	0.0641927	0.0121032	0.00453902	0.176708	0.181514	0.287977	0.11167	0.11615	0.0150389
PMZ 0.1	0	0	0	0	0.000827969	0	0.0099126	0.000553411	0.000147911	0.000334343	0.0289416	0.0042258	0.00145563	0.0013977	0.128687	0.765655	0.00791685	0.00743852	0.0424861
PMZ 0.1	0.00121427	0	0	0	0.00916114	0	0.401092	0.000129701	0.000244322	0.00417499	0.00727336	0.00150601	0.00622895	0.215464	0.0229783	0.000327164	0.0683812	0.255358	0.00632624
PMZ 0.1	0.0336615	0	0	0	0.00598035	0	0.113206	0	0.00196225	0.0358106	0.00503678	0.00308016	0.00207857	0.00677149	0.0444723	0.0747127	0.453038	0.217596	0.00252958
MEDIAN	0.00219582	0	0	0	0.00598035	0	0.0346273	0	0.000139294	0.000544325	0.0101223	0.00299981	0.00207857	0.198107	0.0726468	0.0310937	0.174507	0.119461	0.00683421
Predicted class	NaCl	DEX 0.005	DEX 0.1	DIZ 0.25	GAL 1.0	GAL 3.0	HAL 0.3	HAL 2.0	PHE 1.0	PHE 0.1	TRO 0.5	TRO 5.0	TRO 30.0	HXZ 1.0	HXZ 5.0	HXZ 20.0	SLP 30.0	SLP 100.0	PHB 100.0
H2O	0.00704455	0	0	0	0.00512459	0	0.0141737	0	0	0.000543232	0.00557948	0.00157621	0.000267383	0.300199	0.0826775	0.0578014	0.421911	0.0975055	0.00546778
H2O	0.454463	0	0	0	0.0153481	0.0579767	0.0352412	0	0	0.000877266	0.00498957	0.000992775	0.000695612	0.00552341	0.0112508	0.00484726	0.351473	0.0543865	0.00189019
H2O	0.303371	0	0	0	0.00888463	0.00245637	0.0334975	0	0	0.000549288	0.00474562	0.000838034	0.000380964	0.0637931	0.0406189	0.0774976	0.392632	0.067001	0.00368821
H2O	0.390907	0	0	0	0.0165472	0.454752	0.0126684	0	0	0.000917808	0.00168548	0.000692647	0.000104706	0.01563	0.0326992	0.00754937	0.0322067	0.0231276	0.0104427
H2O	0.736055	0	0	0.000423916	0.114025	0.0100223	0.0361016	0	0	0.000347493	0.00343649	0.00078818	0.00360417	0	0.00254831	0.00271308	0.0659542	0.0218276	0.00202081
H2O	0.626544	0	0	0	0.0121776	0.0994783	0.0105719	0	0	0.000453967	0.00160973	0.000532423	0.000108086	0.0227474	0.0319848	0.0106883	0.138893	0.0403748	0.00380984
H2O	0.810319	0	0	0	0.0293378	0.102333	0.0233106	0	0	0.0015429	0.000652474	0.000158177	0.000221226	0	0.0020336	0.000376195	0.021672	0.00731141	0.000691626
H2O	0.501833	0	0	0	0.01659	0.0709794	0.0181371	0	0	0.000373817	0.00298892	0.000640938	0.000240461	0.0212648	0.0290347	0.0140367	0.26543	0.0554438	0.00296911
H2O	0.237971	0	0	0.0131624	0.0525341	0.405397	0.0115377	0	0	0.000216242	0.010457	0.00259394	0.00291356	0.00440754	0.0224532	0.00124444	0.130718	0.101423	0.00289454
MEDIAN	0.454463	0	0	0	0.0165472	0.0709794	0.0181371	0	0	0.000543232	0.00343649	0.00078818	0.000267383	0.01563	0.0290347	0.00754937	0.138893	0.0543865	0.00296911
Predicted class	NaCl	DEX 0.005	DEX 0.1	DIZ 0.25	GAL 1.0	GAL 3.0	HAL 0.3	HAL 2.0	PHE 1.0	PHE 0.1	TRO 0.5	TRO 5.0	TRO 30.0	HXZ 1.0	HXZ 5.0	HXZ 20.0	SLP 30.0	SLP 100.0	PHB 100.0
ZOL/TLT	0	0.0345307	0.00103462	0	0.000620438	0	0.0164708	0.169745	0.000978684	0.00451941	0.0654017	0.00313616	0.480815	0	0.000317979	0	0	0.00118608	0.221243
ZOL/TLT	0	0	0.959131	0	0	0	0	0	0.0405955	0.000272275	0	0	0	0	0	0	0	0	0
ZOL/TLT	0	0	1	0	0	0	0	0	0	0	0	0	0	0	0	0	0	0	0
ZOL/TLT	0	0	1	0	0	0	0	0	0	0	0	0	0	0	0	0	0	0	0
ZOL/TLT	0	0.0278026	0.000377886	0	0.00176947	0	0.141322	0.00795684	0.0108567	0.230989	0.0166168	0.0316443	0.351267	0.000142527	0.000145284	0	0	0.133531	0.045515
ZOL/TLT	0	0	0.009629	0	0	0	0	0	0.960454	0.0186619	0	0.00476917	0	0	0	0	0	0	0.00643498
ZOL/TLT	0	0.00756748	0.627672	0	0	0	0	0	0.254016	0.108419	0	0	0.00228222	0	0	0	0	0	0
ZOL/TLT	0	0.000190983	0.00479786	0	0	0	0	0	0.32928	0.661505	0	0.00296459	0.000769378	0	0	0	0	0	0.000445894
MEDIAN	0	9.54916e-05	0.31865	0	0	0	0	0	0.0257261	0.0115906	0	0.00148229	0.000384689	0	0	0	0	0	0.000222947
